# Supplementary material for: Selecting Genetic Variants and Interactions Associated with Amyotrophic Lateral Sclerosis: A Group LASSO Approach
Source: J Pers Med. 2022 Aug 19;12(8):1330. doi: 10.3390/jpm12081330 (PMC9410070; doi:10.3390/jpm12081330)
Supplement: Supplementary file 1 [file jpm-12-01330-s001.zip]

Archive with 7 entries (7 files):
- supplementary tables.xlsx
- supp_fig1.jpg
- supp_fig2.jpeg
- supp_fig3.jpeg
- supp_fig4.jpeg
- supp_fig5.jpg
- supp_fig6.jpeg
