# Supplementary material for: Selecting Genetic Variants and Interactions Associated with Amyotrophic Lateral Sclerosis: A Group LASSO Approach
Source: J Pers Med. 2022 Aug 19;12(8):1330. doi: 10.3390/jpm12081330 (PMC9410070; doi:10.3390/jpm12081330)
Supplement: Supplementary file 1 [file jpm-12-01330-s001.zip › supplementary tables.xlsx]

## Sheet: Supp Table 1
Supplementary Table S1: Description of the clinical characteristics of ALS patients (n = 276).
Variables
Age at onset, mean (SD)	54.8	(12.1)
Male, n (%)	175	(63.4)
Primary clinical diagnosis, n (%)
ALS	270	(97.8)
ALS, initially Primary Lateral Sclerosis for several years	1	(0.4)
ALS, predominantly UMN	1	(0.4)
ALS, slowly progressive	1	(0.4)
Primary Lateral Sclerosis	3	(1.1)
Onset site of symptom, n (%)
Bulbar	64	(23.2)
Limb	207	(75.0)
Respiratory	2	(0.7)
Truncal	1	(0.4)
Generalized	2	(0.7)
Signs supporting diagnosis, n (%)
UMN – Bulbar
Definite	169	(61.2)
Indeterminate	12	(4.4)
Absent	72	(26.1)
Not tested/no available data	25	(9.1)
UMN – Cervical upper limbs
Definite	257	(93.1)
Indeterminate	6	(2.2)
Absent	11	(4.0)
Not tested/no available data	2	(0.7)
UMN – Thoracic chest
Definite	72	(26.1)
Indeterminate	36	(13.0)
Absent	50	(18.1)
Not tested/no available data	118	(42.8)
UMN – Lumbosacral lower limbs
Definite	235	(85.1)
Indeterminate	14	(5.1)
Absent	22	(8.0)
Not tested/no available data	5	(1.8)
LMN – Bulbar
Definite	160	(58.0)
Indeterminate	17	(6.2)
Absent	74	(26.8)
Not tested/no available data	5	(1.8)
LMN – Cervical upper limbs
Definite	263	(95.3)
Indeterminate	9	(3.3)
Absent	13	(4.7)
Not tested/no available data	1	(0.4)
LMN – Thoracic chest
Definite	90	(32.6)
Indeterminate	35	(12.7)
Absent	54	(19.7)
Not tested/no available data	97	(35.1)
LMN – Lumbosacral lower limbs
Definite	207	(75.0)
Indeterminate	25	(9.1)
Absent	37	(13.4)
Not tested/no available data	7	(2.5)
El Escorial criteria
Definite	111	(40.2)
Probable/probable – lab supported	114	(41.3)
Possible	3	(1.1)
ALS (no available data for El Escorial criteria)	48	(17.4)
UMN: upper motor neurons; LMN: lower motor neurons

## Sheet: Supp Table 2
Supplementary Table S2: Non-adjusted Odds Ratio for ALS disease subgroups (El Escorial criteria, Site of symptom onset and age at symptom onset) according to the prioritized Single Nucleotide Polymorphisms in the first step Group LASSO regularization. All comparisons were made with the control group (n=271).
	El Escorial criteria								Site of symptom onset								Age at symptom onset
Genetic variant	Definite (n = 111)				Probable/ Probable – lab supported (n = 114)				Bulbar (n= 64)				Limb (upper or lower) (n= 207)				≤ 45 years (n =64)				≥ 65 years (n = 61)
	Total	ALS	OR	95%CI	Total	ALS	OR	95%CI	Total	ALS	OR	95%CI	Total	ALS	OR	95%CI	Total	ALS	OR	95%CI	Total	ALS	OR	95%CI
	n	n (%)			n	n (%)			n	n (%)			n	n (%)			n	n (%)			n	n (%)
rs16984239 (A)
0	282	69 (0.24)	reference		278	65 (0.23)	reference		252	39 (0.15)	reference		337	124 (0.37)	reference		253	40 (0.16)	reference		246	33 (0.13)	reference
1	88	39 (0.44)	2.46	1.49;4.05	95	46 (0.48)	3.08	1.89;5.02	72	23 (0.32)	2.56	1.40;4.68	128	79 (0.62)	2.77	1.82;4.21	73	24 (0.33)	2.61	1.44;4;72	75	26 (0.35)	3.42	1.88;6.24
2	9	3 (0.33)	1.54	0.38;6.34	9	3 (0.33)	1.64	0.40;6.73	8	2 (0.25)	1.82	0.35;9.35	10	4 (0.40)	1.15	0.32;4.14	7	1 (0.14)	0.89	0.10;7.57	8	2 (0.25)	2.15	0.42;11.11
rs1037666 (C)
0	158	62 (0.39)	reference		156	60 (0.38)	reference		139	43 (0.31)	reference		202	106 (0.52)	reference		134	38 (0.28)	reference		128	32 (0.25)	reference
1	181	39 (0.22)	0.43	0.26;0.69	182	40 (0.22)	0.45	0.28;0.73	161	19 (0.12)	0.30	0.16;0.54	220	78 (0.35)	0.50	0.34;0.74	160	18 (0.11)	0.32	0.17;0.59	165	23 (0.14)	0.49	0.27;0.88
2	40	10 (0.25)	0.52	0.24;1.13	44	14 (0.32)	0.75	0.37;1.52	32	2 (0.06)	0.15	0.03;0.65	53	23 (0.43)	0.69	0.38;1.28	39	9 (0.23)	0.76	0.33;1.75	36	6 (0.17)	0.60	0.23;1.57
rs10459680 (T)
0	212	49 (0.23)	reference		212	49 (0.23)	reference		192	29 (0.15)	reference		250	87 (0.35)	reference		196	33 (0.17)	reference		186	23 (0.12)	reference
1	145	57 (0.39)	2.15	1.36;3.42	147	59 (0.40)	2.23	1.41;3.53	119	31 (0.26)	1.98	1.12;3.50	197	109 (0.55)	2.32	1.58;3.40	119	31 (0.26)	1.74	1.00;3.03	117	29 (0.25)	2.34	1.27;4.28
2	22	5 (0.23)	0.98	0.34;2.79	23	6 (0.26)	1.17	0.44;3.14	21	4 (0.19)	1.32	0.42;4.21	28	11 (0.39)	1.21	0.54;2.70	18	1 (0.06)	0.29	0.04;2.26	26	9 (0.35)	3.75	1.50;9.40
rs4552942 (C)
0	180	68 (0.38)	reference		178	66 (0.37)	reference		147	35 (0.24)	reference		240	128 (0.53)	reference		149	37 (0.25)	reference		149	37 (0.25)	reference
1	170	34 (0.20)	0.41	0.25;0.67	175	39 (0.22)	0.49	0.30;0.78	160	24 (0.15)	0.56	0.32;1.01	200	64 (0.32)	0.41	0.28;0.61	157	21 (0.13)	0.47	0.26;0.84	156	20 (0.13)	0.45	0.24;0.81
2	29	9 (0.31)	0.74	0.32;1.72	29	9 (0.31)	0.76	0.33;1.77	25	5 (0.20)	0.80	0.28;2.29	35	15 (0.43)	0.66	0.32;1.34	27	7 (0.26)	1.06	0.41;2.71	24	4 (0.17)	0.61	0.19;1.89
rs10773543 (G)
0	137	49 (0.36)	reference		152	64 (0.42)	reference		124	36 (0.29)	reference		191	103 (0.54)	reference		122	34 (0.28)	reference		126	38 (0.30)	reference
1	203	51 (0.25)	0.60	0.38;0.97	193	41 (0.21)	0.37	0.23;0.59	174	22 (0.13)	0.35	0.20;0.64	237	85 (0.36)	0.48	0.32;0.71	180	28 (0.16)	0.48	0.27;0.84	170	18 (0.11)	0.27	0.15;0.51
2	39	11 (0.28)	0.71	0.32;1.54	37	9 (0.24)	0.44	0.20;1.00	34	6 (0.18)	0.52	0.20;1.37	47	19 (0.40)	0.58	0.30;1.11	31	3 (0.10)	0.28	0.08;0.97	33	5 (0.15)	0.41	0.15;1.15
rs2241493 (C)
0	223	76 (0.34)	reference		230	83 (0.36)	reference		190	43 (0.23)	reference		299	152 (0.51)	reference		192	45 (0.23)	reference		187	40 (0.21)	reference
1	142	29 (0.20)	0.50	0.30;0.81	139	26 (0.19)	0.41	0.25;0.67	129	16 (0.12)	0.48	0.26;0.90	162	49 (0.30)	0.42	0.28;0.63	128	15 (0.12)	0.43	0.23;0.82	129	16 (0.12)	0.52	0.28;0.98
2	14	6 (0.43)	1.45	0.49;4.33	13	5 (0.38)	1.11	0.35;3.49	13	5 (0.38)	2.14	0.66;6.87	14	6 (0.43)	0.73	0.25;2.14	13	5 (0.38)	2.04	0.64;6.55	13	5 (0.28)	2.30	0.71;7.41
rs1436918 (A)
0	92	24 (0.26)	reference		87	19 (0.22)	reference		86	18 (0.21)	reference		109	41 (0.38)	reference		86	18 (0.21)	reference		81	13 (0.16)	reference
1	190	73 (0.38)	1.77	1.02;3.06	192	75 (0.39)	2.29	1.28;4.12	155	38 (0.25)	1.23	0.65;2.32	248	131 (0.53)	1.86	1.17;2.94	156	39 (0.25)	1.26	0.67;2.37	155	38 (0.25)	1.70	0.85;3.41
2	97	14 (0.14)	0.48	0.23;0.99	103	20 (0.19)	0.86	0.43;1.75	91	8 (0.09)	0.36	0.15;0.89	118	35 (0.30)	0.70	0.40;1.22	91	8 (0.09)	0.36	0.15;0.89	93	10 (0.11)	0.63	0.26;1.53

## Sheet: Supp Table 3
Supplementary Table S3: Non-adjusted Odds Ratio for ALS disease subgroups (El Escorial criteria, Site of symptom onset and age at symptom onset) according to the pairwise-interactions in the second step Group LASSO regularization. All comparisons were made with the control group (n=271).
	El Escorial criteria								Site of symptom onset								Age at symptom onset
Pairwise-interaction	Definite (n = 111)				Probable/ Probable – lab supported (n = 114)				Bulbar (n= 64)				Limb (upper or lower) (n= 207)				≤ 45 years (n =64)				≥ 65 years (n = 61)
	Total	ALS	OR	95%CI	Total	ALS	OR	95%CI	Total	ALS	OR	95%CI	Total	ALS	OR	95%CI	Total	ALS	OR	95%CI	Total	ALS	OR	95%CI
	n	n (%)			n	n (%)			n	n (%)			n	n (%)			n	n (%)			n	n (%)
rs2118657 (T) = 0
rs16984239 (A) = 0	151	23 (0.15)	reference		151	23 (0.15)	reference		141	13 (0.09)	reference		176	48 (0.27)	reference		144	16 (0.11)	reference		140	12 (0.08)	reference
rs16984239 (A) = 1	49	21 (0.43)	4.17	2.03;8.57	50	22 (0.44)	4.37	2.14;8.92	40	12 (0.30)	4.22	1.74;10.22	71	43 (0.61)	4.10	2.29;7.32	41	13 (0.32)	3.71	1.61;8.59	41	13 (0.32)	4.95	2.04;12.00
rs16984239 (A) = 2	4	3 (0.75)	16.70	1.66;167.58	3	2 (0.67)	11.13	0.97;127.85	3	2 (0.67)	19.69	1.67;232.19	4	3 (0.75)	8.00	0.81;78.79	2	1 (0.50)	8.00	0.48;134.23	3	2 (0.67)	21.33	1.80;252.80
rs2118657 (T) = 1
rs16984239 (A) = 0	110	41 (0.37)	reference		107	38 (0.36)	reference		93	24 (0.26)	reference		137	68 (0.50)	reference		92	23 (0.25)	reference		88	19 (0.22)	reference
rs16984239 (A) = 1	34	16 (0.47)	1.50	0.69;3.25	42	24 (0.57)	2.42	1.17;5.01	28	10 (0.36)	1.60	0.65;3.94	53	35 (0.66)	1.97	1.02;3.82	29	11 (0.38)	1.83	0.76;4.45	29	11 (0.38)	2.22	0.90;5.49
rs16984239 (A) = 2	5	-	-	-	6	1 (0.17)	0.36	0.04;3.22	5	-	-	-	6	1 (0.17)	0.20	0.02;1.78	5	-	-	-	5	-	-	-
rs2118657 (T) = 2
rs16984239 (A) = 0	21	5 (0.24)	reference		20	4 (0.20)	reference		18	2 (0.11)	reference		24	8 (0.33)	reference		17	1	reference		18	2 (0.11)	reference
rs16984239 (A) = 1	5	2 (0.40)	2.13	0.27;16.60	3	-	-	-	4	1 (0.25)	2.67	0.18;39.63	4	1 (0.25)	0.67	0.06;7.48	3	-	-	-	5	2 (0.40)	5.33	0.53;54.03
rs16984239 (A) = 2	-	-	-	-	-	-	-	-	-	-	-	-	-	-	-	-	-	-	-	-	-	-	-	-
rs3172469 (G) = 0
rs16984239 (A) = 0	166	31 (0.19)	reference		160	25 (0.16)	reference		151	16 (0.11)	reference		183	48 (0.26)	reference		150	15 (0.10)	reference		146	11 (0.08)	reference
rs16984239 (A) = 1	51	23 (0.45)	3.58	1.82;7.03	54	26 (0.48)	5.01	2.53;9.93	38	10 (0.26)	3.01	1.24;7.33	73	45 (0.62)	4.52	2.54;8.04	39	11 (0.28)	3.54	1.47;8.51	40	12 (0.30)	5.26	2.11;13.12
rs16984239 (A) = 2	6	2 (0.33)	2.18	0.38;12.43	5	1 (0.20)	1.35	0.14;12.59	6	2 (0.33)	4.22	0.72;24.88	6	2 (0.33)	1.41	0.25;7.92	5	1 (0.20)	2.25	0.24;21.46	4	-	-	-
rs3172469 (G) = 1
rs16984239 (A) = 0	99	33 (0.33)	reference		98	32 (0.33)	reference		86	20 (0.23)	reference		129	63 (0.49)	reference		88	22 (0.25)	reference		85	19 (0.22)	reference
rs16984239 (A) = 1	34	16 (0.47)	1.78	0.80;3.93	35	17 (0.49)	1.95	0.89;4.27	30	12 (0.40)	2.20	0.91;5.33	49	31 (0.63)	1.80	0.92;3.55	31	13 (0.42)	2.17	0.92;5.13	31	13 (0.42)	2.51	1.04;6.03
rs16984239 (A) = 2	3	1 (0.33)	1.00	0.09;11.43	4	2 (0.50)	2.06	0.28;15.32	2	-	-	-	4	2 (0.50)	1.05	0.14;7.66	2	-	-	-	4	2 (0.50)	3.47	0.46;26.32
rs3172469 (G) = 2
rs16984239 (A) = 0	17	5 (0.29)	reference		20	8 (0.40)	reference		15	3 (0.20)	reference		25	13 (0.52)	reference		15	3 (0.20)	reference		15	3 (0.20)	reference
rs16984239 (A) = 1	3	-	-	-	6	3 (0.50)	1.50	0.24;9.38	4	1 (0.25)	1.33	0.10;17.82	6	3 (0.50)	0.92	0.16;5.49	3	-	-	-	4	1 (0.25)	1.33	0.10;17.82
rs16984239 (A) = 2	-	-	-	-	-	-	-	-	-	-	-	-	-	-	-	-	-	-	-	-	-	-	-	-
